# Supplementary material for: Prospective trial of different antimicrobial treatment durations for presumptive canine urinary tract infections
Source: BMC Vet Res. 2021 Sep 6;17:299. doi: 10.1186/s12917-021-02974-y (PMC8422737; doi:10.1186/s12917-021-02974-y)
Supplement: Supplementary file 1 — Additional file 1. [file 12917_2021_2974_MOESM1_ESM.zip]

Archive with 2 entries (2 files):
- SOS Owner consent form FINAL.DOCX
- Steps of the SOS study.pdf
